# Supplementary material for: CNN-BiLSTM-Based Hybrid Deep Learning for Multi-Metric Anomaly Detection and Mitigation in Secure IoMT Healthcare WBANs
Source: Sensors (Basel). 2026 Jun 17;26(12):3849. doi: 10.3390/s26123849 (PMC13307175; doi:10.3390/s26123849)
Supplement: Supplementary file 1 [file sensors-26-03849-s001.zip]

Archive with 1 entries (1 files):
- sensors-4236239-supplementary.pdf
